# Supplementary material for: Comparative Proteomics Study of Yak Milk from Standard and Naturally Extended Lactation Using iTRAQ Technique
Source: Animals (Basel). 2022 Feb 7;12(3):391. doi: 10.3390/ani12030391 (PMC8833776; doi:10.3390/ani12030391)
Supplement: Supplementary file 1 [file animals-12-00391-s001.zip]

Archive with 7 entries (7 files):
- Supplemental material 2-Go categories.xls
- Supplemental material 3-COG categories.xls
- Supplemental material 4-DEP up.xls
- Supplemental material 5-DEP down.xls
- Supplemental material 6-GO Enrichment.html
- Supplemental material 7-KEGG Enrichment.htm
- Supplemental material 1-DEPs.xls
