# Supplementary material for: Comparative Proteomics Study of Yak Milk from Standard and Naturally Extended Lactation Using iTRAQ Technique
Source: Animals (Basel). 2022 Feb 7;12(3):391. doi: 10.3390/ani12030391 (PMC8833776; doi:10.3390/ani12030391)
Supplement: Supplementary file 1 [file animals-12-00391-s001.zip › Supplemental material 2-Go categories.xls]

Ontology	Class	number_of_Bos_grunniens	proteins_of_Bos_grunniens;
biological_process	biological adhesion	49	ENSBTAP00000003240-D6; ENSBTAP00000048482-D1; ENSP00000261800-D1; ENSBTAP00000012583-D1; ENSBTAP00000005600-D1; ENSBTAP00000014143-D1; ENSP00000211998-D1; ENSP00000264187-D1; ENSP00000343009-D1; ENSP00000344456-D1; ENSP00000324804-D2; ENSBTAP00000040632-D1; ENSBTAP00000041451-D2; ENSBTAP00000001038-D1; ENSBTAP00000017710-D1; ENSBTAP00000006988-D1; ENSP00000260356-D1; ENSBTAP00000006129-D2; ENSBTA…
biological_process	biological regulation	299	ENSP00000211998-D1; ENSP00000312435-D1; ENSP00000343690-D1; ENSBTAP00000005600-D1; ENSBTAP00000006309-D1; ENSP00000343009-D1; yakG039136; ENSBTAP00000021325-D1; ENSP00000377107-D1; ENSBTAP00000003636-D1; ENSBTAP00000019203-D1; ENSP00000157812-D1; ENSP00000261479-D1; ENSP00000271308-D1; ENSP00000409815-D2; ENSP00000265062-D1; ENSP00000344456-D1; ENSP00000388762-D1; ENSBTAP00000026395-D1; ENSBTAP00…
biological_process	cell killing	6	ENSBTAP00000004751-D1; ENSBTAP00000009158-D3; ENSBTAP00000047883-D15; ENSBTAP00000040527-D2; ENSP00000354850-D1; ENSBTAP00000022763-D1;
biological_process	cellular component organization or biogenesis	184	ENSP00000211998-D1; ENSP00000364287-D1; ENSBTAP00000001034-D1; ENSBTAP00000042130-D1; ENSBTAP00000005600-D1; ENSBTAP00000051850-D1; ENSBTAP00000013737-D1; ENSBTAP00000041451-D2; ENSBTAP00000006988-D1; ENSP00000344456-D1; ENSBTAP00000000752-D1; ENSBTAP00000030993-D1; ENSBTAP00000009212-D1; ENSBTAP00000048576-D8; ENSBTAP00000048992-D32; ENSBTAP00000051709-D12; ENSP00000375736-D1; ENSP00000212355-D1…
biological_process	cellular process	475	ENSP00000211998-D1; ENSP00000312435-D1; ENSP00000343690-D1; ENSP00000354850-D1; ENSBTAP00000003240-D6; ENSBTAP00000048482-D1; ENSP00000261800-D1; ENSBTAP00000005600-D1; ENSBTAP00000006309-D1; ENSP00000343009-D1; yakG039136; ENSBTAP00000021325-D1; ENSP00000364287-D1; ENSBTAP00000003636-D1; ENSBTAP00000019203-D1; ENSP00000157812-D1; ENSP00000261479-D1; ENSP00000271308-D1; ENSP00000409815-D2; ENSBTA…
biological_process	developmental process	172	ENSP00000312435-D1; ENSBTAP00000021507-D1; ENSBTAP00000050695-D1; ENSP00000211998-D1; ENSP00000369055-D1; ENSBTAP00000024572-D1; ENSP00000344456-D1; ENSBTAP00000021256-D2; ENSP00000369129-D1; ENSP00000382004-D1; ENSBTAP00000001440-D1; ENSBTAP00000005600-D1; ENSBTAP00000013737-D1; ENSBTAP00000006988-D1; ENSBTAP00000026395-D1; ENSBTAP00000000752-D1; ENSBTAP00000030993-D1; ENSP00000360519-D1; ENSP00…
biological_process	establishment of localization	178	ENSP00000354850-D1; ENSBTAP00000009418-D1; ENSBTAP00000041451-D2; ENSBTAP00000023671-D1; ENSBTAP00000019970-D1; ENSBTAP00000051850-D1; ENSBTAP00000040681-D1; ENSP00000005257-D1; ENSBTAP00000027339-D1; ENSBTAP00000004751-D1; ENSBTAP00000053650-D1; ENSP00000349588-D1; ENSBTAP00000009158-D3; ENSBTAP00000041398-D1; ENSBTAP00000047883-D15; ENSBTAP00000027893-D1; ENSP00000307863-D1; ENSP00000401336-D1;…
biological_process	growth	20	ENSP00000360519-D1; ENSBTAP00000051850-D1; ENSBTAP00000031119-D3; ENSBTAP00000004892-D1; ENSBTAP00000041451-D2; ENSP00000260356-D1; ENSP00000324804-D2; ENSP00000364805-D5; ENSBTAP00000011042-D1; ENSBTAP00000030993-D1; ENSBTAP00000022979-D1; ENSBTAP00000031853-D1; ENSP00000216807-D1; ENSBTAP00000023468-D1; ENSP00000377107-D1; ENSP00000212355-D1; ENSP00000344456-D1; ENSBTAP00000005600-D1; ENSBTAP00…
biological_process	immune system process	77	ENSBTAP00000013663-D3; ENSP00000358045-D1; ENSBTAP00000016708-D1; ENSBTAP00000018845-D1; ENSBTAP00000021495-D1; ENSBTAP00000022979-D1; ENSBTAP00000033320-D1; ENSBTAP00000042747-D1; ENSBTAP00000047583-D1; ENSBTAP00000013737-D1; ENSBTAP00000051888-D1; ENSBTAP00000004751-D1; ENSBTAP00000009158-D3; ENSBTAP00000047883-D15; ENSBTAP00000004635-D1; ENSP00000259396-D1; ENSP00000344456-D1; ENSBTAP000000414…
biological_process	localization	214	ENSP00000211998-D1; ENSP00000312435-D1; ENSP00000343690-D1; ENSP00000354850-D1; ENSBTAP00000021325-D1; ENSBTAP00000009418-D1; ENSBTAP00000041451-D2; ENSBTAP00000023671-D1; ENSBTAP00000013663-D3; ENSBTAP00000017086-D1; ENSBTAP00000019970-D1; ENSBTAP00000012872-D2; ENSBTAP00000038110-D2; ENSBTAP00000051850-D1; ENSBTAP00000040681-D1; ENSP00000005257-D1; ENSBTAP00000026395-D1; ENSBTAP00000027339-D1; …
biological_process	locomotion	54	ENSP00000211998-D1; ENSP00000312435-D1; ENSP00000343690-D1; ENSBTAP00000013663-D3; ENSBTAP00000026395-D1; ENSBTAP00000051850-D1; ENSP00000260356-D1; ENSBTAP00000022979-D1; ENSP00000005257-D1; ENSP00000378191-D1; ENSP00000248444-D1; ENSBTAP00000009158-D3; ENSBTAP00000040681-D1; ENSBTAP00000047883-D15; ENSP00000341289-D9; ENSP00000344456-D1; ENSBTAP00000006923-D1; ENSBTAP00000005600-D1; ENSBTAP0000…
biological_process	metabolic process	388	ENSBTAP00000003636-D1; ENSBTAP00000019203-D1; ENSP00000157812-D1; ENSP00000261479-D1; ENSP00000271308-D1; ENSP00000409815-D2; ENSBTAP00000014306-D5; ENSBTAP00000049745-D3; ENSP00000354850-D1; ENSP00000226359-D1; ENSBTAP00000026395-D1; ENSBTAP00000009440-D1; ENSBTAP00000015873-D1; ENSBTAP00000018845-D1; ENSBTAP00000021495-D1; ENSBTAP00000022979-D1; ENSBTAP00000033320-D1; ENSBTAP00000042747-D1; ENS…
biological_process	multi-organism process	59	ENSBTAP00000010787-D1; ENSBTAP00000000144-D4; ENSBTAP00000001988-D1; ENSBTAP00000003636-D1; ENSBTAP00000005600-D1; ENSBTAP00000017497-D1; ENSBTAP00000019203-D1; ENSBTAP00000022514-D11; ENSBTAP00000024572-D1; ENSBTAP00000026332-D1; ENSBTAP00000028998-D2; ENSBTAP00000040681-D1; ENSBTAP00000048183-D2; ENSBTAP00000049262-D1; ENSBTAP00000052217-D9; ENSP00000005257-D1; ENSP00000312435-D1; ENSP000003367…
biological_process	multicellular organismal process	202	ENSBTAP00000005600-D1; ENSP00000377107-D1; ENSP00000265062-D1; ENSP00000344456-D1; ENSP00000388762-D1; ENSP00000312435-D1; ENSBTAP00000044243-D6; ENSBTAP00000049262-D1; ENSBTAP00000021507-D1; ENSBTAP00000050695-D1; ENSP00000369055-D1; ENSBTAP00000024572-D1; ENSBTAP00000021256-D2; ENSP00000369129-D1; ENSP00000382004-D1; ENSBTAP00000001440-D1; ENSBTAP00000016708-D1; ENSBTAP00000013737-D1; ENSP00000…
biological_process	negative regulation of biological process	122	ENSP00000211998-D1; ENSP00000312435-D1; ENSP00000343690-D1; ENSBTAP00000041451-D2; ENSP00000269122-D1; ENSP00000314414-D1; ENSBTAP00000026395-D1; ENSBTAP00000020111-D1; ENSBTAP00000002972-D1; ENSBTAP00000011042-D1; ENSP00000324173-D1; ENSP00000372689-D1; ENSP00000360519-D1; ENSP00000377107-D1; ENSP00000381607-D2; ENSP00000212355-D1; ENSP00000376060-D1; ENSBTAP00000012583-D1; ENSBTAP00000018863-D2…
biological_process	positive regulation of biological process	130	ENSBTAP00000005600-D1; ENSP00000377107-D1; ENSBTAP00000003636-D1; ENSBTAP00000019203-D1; ENSP00000157812-D1; ENSP00000261479-D1; ENSP00000271308-D1; ENSP00000409815-D2; ENSBTAP00000026395-D1; ENSBTAP00000017086-D1; ENSBTAP00000018845-D1; ENSBTAP00000021495-D1; ENSBTAP00000022979-D1; ENSBTAP00000033320-D1; ENSBTAP00000042747-D1; ENSBTAP00000047583-D1; ENSP00000415077-D1; ENSBTAP00000051850-D1; ENS…
biological_process	regulation of biological process	281	ENSP00000211998-D1; ENSP00000312435-D1; ENSP00000343690-D1; ENSBTAP00000005600-D1; ENSBTAP00000006309-D1; ENSP00000343009-D1; yakG039136; ENSP00000377107-D1; ENSBTAP00000003636-D1; ENSBTAP00000019203-D1; ENSP00000157812-D1; ENSP00000261479-D1; ENSP00000271308-D1; ENSP00000409815-D2; ENSBTAP00000026395-D1; ENSBTAP00000041451-D2; ENSP00000269122-D1; ENSP00000314414-D1; ENSBTAP00000013663-D3; ENSBTA…
biological_process	reproduction	61	ENSBTAP00000051709-D12; ENSP00000360519-D1; ENSBTAP00000040681-D1; ENSBTAP00000000144-D4; ENSBTAP00000001988-D1; ENSBTAP00000003636-D1; ENSBTAP00000005600-D1; ENSBTAP00000017497-D1; ENSBTAP00000019203-D1; ENSBTAP00000022514-D11; ENSBTAP00000024572-D1; ENSBTAP00000026332-D1; ENSBTAP00000028998-D2; ENSBTAP00000048183-D2; ENSBTAP00000049262-D1; ENSBTAP00000052217-D9; ENSP00000005257-D1; ENSP00000312…
biological_process	reproductive process	56	ENSP00000360519-D1; ENSBTAP00000040681-D1; ENSBTAP00000000144-D4; ENSBTAP00000001988-D1; ENSBTAP00000003636-D1; ENSBTAP00000005600-D1; ENSBTAP00000017497-D1; ENSBTAP00000019203-D1; ENSBTAP00000022514-D11; ENSBTAP00000024572-D1; ENSBTAP00000026332-D1; ENSBTAP00000028998-D2; ENSBTAP00000048183-D2; ENSBTAP00000049262-D1; ENSBTAP00000052217-D9; ENSP00000005257-D1; ENSP00000312435-D1; ENSP00000336712-…
biological_process	response to stimulus	245	ENSBTAP00000005600-D1; ENSBTAP00000006309-D1; ENSP00000343009-D1; yakG039136; ENSBTAP00000026395-D1; ENSBTAP00000009923-D1; yakG040703; ENSBTAP00000041451-D2; ENSP00000269122-D1; ENSP00000314414-D1; ENSBTAP00000040681-D1; ENSP00000337127-D1; ENSP00000343690-D1; ENSP00000369055-D1; ENSP00000358045-D1; ENSBTAP00000016708-D1; ENSBTAP00000018845-D1; ENSBTAP00000021495-D1; ENSBTAP00000022979-D1; ENSBT…
biological_process	rhythmic process	4	ENSP00000226359-D1; ENSBTAP00000001038-D1; ENSBTAP00000040681-D1; ENSBTAP00000043945-D2;
biological_process	signaling	142	ENSBTAP00000005600-D1; ENSBTAP00000006309-D1; ENSP00000343009-D1; yakG039136; ENSBTAP00000026395-D1; ENSBTAP00000044243-D6; ENSBTAP00000049262-D1; ENSBTAP00000041451-D2; ENSP00000269122-D1; ENSP00000314414-D1; ENSBTAP00000004419-D5; ENSBTAP00000023671-D1; ENSP00000324804-D2; ENSBTAP00000020111-D1; ENSBTAP00000000752-D1; ENSBTAP00000017995-D1; ENSBTAP00000021256-D2; ENSBTAP00000023908-D2; ENSBTAP0…
biological_process	single-organism process	385	ENSP00000211998-D1; ENSP00000312435-D1; ENSP00000343690-D1; ENSP00000354850-D1; ENSBTAP00000003240-D6; ENSBTAP00000048482-D1; ENSP00000261800-D1; ENSBTAP00000005600-D1; ENSBTAP00000006309-D1; ENSP00000343009-D1; yakG039136; ENSBTAP00000021325-D1; ENSP00000377107-D1; ENSP00000364287-D1; ENSBTAP00000009418-D1; ENSBTAP00000041451-D2; ENSBTAP00000003636-D1; ENSBTAP00000019203-D1; ENSP00000157812-D1; …
cellular_component	cell	507	ENSBTAP00000050318-D1; ENSBTAP00000016549-D1; ENSBTAP00000018540-D1; ENSBTAP00000031853-D1; ENSBTAP00000031993-D1; ENSBTAP00000041055-D2; ENSBTAP00000049383-D1; ENSP00000259239-D1; ENSP00000352438-D2; ENSP00000361927-D1; ENSP00000364805-D5; ENSP00000385257-D1; ENSBTAP00000003962-D1; ENSBTAP00000005600-D1; ENSBTAP00000006129-D2; ENSBTAP00000020512-D4; ENSBTAP00000008132-D2; ENSBTAP00000031119-D3; …
cellular_component	cell junction	31	ENSBTAP00000007454-D1; ENSBTAP00000048482-D1; ENSP00000293190-D1; ENSP00000317159-D1; ENSP00000351969-D1; ENSP00000372689-D1; ENSBTAP00000041451-D2; ENSBTAP00000053355-D1; ENSP00000344456-D1; ENSBTAP00000040632-D1; ENSP00000369055-D1; ENSP00000369129-D1; ENSBTAP00000001440-D1; ENSBTAP00000006129-D2; ENSBTAP00000013663-D3; ENSBTAP00000024902-D1; ENSBTAP00000053653-D7; ENSP00000211998-D1; ENSP00000…
cellular_component	cell part	507	ENSBTAP00000050318-D1; ENSBTAP00000016549-D1; ENSBTAP00000018540-D1; ENSBTAP00000031853-D1; ENSBTAP00000031993-D1; ENSBTAP00000041055-D2; ENSBTAP00000049383-D1; ENSP00000259239-D1; ENSP00000352438-D2; ENSP00000361927-D1; ENSP00000364805-D5; ENSP00000385257-D1; ENSBTAP00000003962-D1; ENSBTAP00000005600-D1; ENSBTAP00000006129-D2; ENSBTAP00000020512-D4; ENSBTAP00000008132-D2; ENSBTAP00000031119-D3; …
cellular_component	extracellular matrix	37	ENSP00000258341-D1; yakG039136; ENSBTAP00000000752-D1; ENSP00000312435-D1; ENSP00000346032-D2; ENSP00000346839-D1; ENSP00000389351-D1; ENSBTAP00000002972-D1; ENSBTAP00000004272-D1; ENSBTAP00000011042-D1; ENSBTAP00000012804-D1; ENSBTAP00000018580-D1; ENSP00000260356-D1; ENSP00000315130-D1; ENSP00000358045-D1; ENSBTAP00000013745-D1; ENSBTAP00000015694-D1; ENSBTAP00000019848-D1; ENSBTAP00000028263-D…
cellular_component	extracellular matrix part	16	ENSP00000258341-D1; yakG039136; ENSBTAP00000000752-D1; ENSP00000312435-D1; ENSP00000346032-D2; ENSP00000346839-D1; ENSP00000389351-D1; ENSBTAP00000015668-D1; ENSBTAP00000026395-D1; ENSBTAP00000037834-D1; ENSBTAP00000043945-D2; ENSP00000264187-D1; ENSP00000363827-D1; ENSBTAP00000017420-D1; ENSP00000266718-D1; ENSP00000267620-D1;
cellular_component	extracellular region	137	ENSBTAP00000027793-D1; ENSP00000260356-D1; ENSP00000306099-D1; ENSP00000384552-D1; ENSBTAP00000013354-D1; ENSBTAP00000017086-D1; ENSBTAP00000026345-D1; ENSBTAP00000001383-D1; ENSBTAP00000003618-D1; ENSBTAP00000004272-D1; ENSBTAP00000004635-D1; ENSBTAP00000005713-D1; ENSBTAP00000006167-D1; ENSBTAP00000006923-D1; ENSBTAP00000008335-D1; ENSBTAP00000009406-D1; ENSBTAP00000011042-D1; ENSBTAP0000001157…
cellular_component	extracellular region part	86	ENSBTAP00000027793-D1; ENSP00000260356-D1; ENSP00000306099-D1; ENSP00000384552-D1; ENSBTAP00000013354-D1; ENSBTAP00000017086-D1; ENSBTAP00000026345-D1; ENSBTAP00000001383-D1; ENSBTAP00000003618-D1; ENSBTAP00000004272-D1; ENSBTAP00000004635-D1; ENSBTAP00000005713-D1; ENSBTAP00000006167-D1; ENSBTAP00000006923-D1; ENSBTAP00000008335-D1; ENSBTAP00000009406-D1; ENSBTAP00000011042-D1; ENSBTAP0000001157…
cellular_component	macromolecular complex	222	ENSBTAP00000050318-D1; ENSBTAP00000016549-D1; ENSBTAP00000018540-D1; ENSBTAP00000031853-D1; ENSBTAP00000031993-D1; ENSBTAP00000041055-D2; ENSBTAP00000049383-D1; ENSP00000259239-D1; ENSP00000352438-D2; ENSP00000361927-D1; ENSP00000364805-D5; ENSP00000385257-D1; ENSBTAP00000008132-D2; ENSBTAP00000031119-D3; ENSP00000343690-D1; ENSP00000237449-D1; ENSBTAP00000013737-D1; ENSP00000343009-D1; ENSBTAP00…
cellular_component	membrane	246	ENSBTAP00000003962-D1; ENSBTAP00000005600-D1; ENSBTAP00000006129-D2; ENSBTAP00000020512-D4; ENSBTAP00000023407-D1; ENSBTAP00000026372-D1; ENSBTAP00000027212-D2; ENSBTAP00000039205-D2; ENSP00000223369-D1; ENSP00000405382-D2; ENSBTAP00000013737-D1; ENSP00000343009-D1; ENSBTAP00000013663-D3; ENSBTAP00000053650-D1; ENSBTAP00000003193-D1; ENSP00000352834-D1; ENSP00000356448-D1; ENSP00000376176-D6; ENS…
cellular_component	membrane part	153	ENSBTAP00000003962-D1; ENSBTAP00000005600-D1; ENSBTAP00000006129-D2; ENSBTAP00000020512-D4; ENSP00000405382-D2; ENSBTAP00000013737-D1; ENSP00000343009-D1; ENSBTAP00000053650-D1; ENSBTAP00000003193-D1; ENSP00000352834-D1; ENSP00000356448-D1; ENSP00000376176-D6; ENSBTAP00000020395-D1; ENSBTAP00000040632-D1; ENSP00000234396-D1; ENSP00000344456-D1; ENSBTAP00000017710-D1; ENSP00000282050-D3; ENSBTAP00…
cellular_component	membrane-enclosed lumen	121	ENSBTAP00000031853-D1; ENSBTAP00000020111-D1; ENSBTAP00000016721-D1; ENSBTAP00000012812-D1; ENSP00000325376-D1; ENSP00000370745-D1; ENSBTAP00000003559-D2; ENSBTAP00000021327-D1; ENSP00000262414-D1; ENSP00000307863-D1; ENSP00000364805-D5; ENSP00000401336-D1; ENSP00000412582-D1; ENSBTAP00000040632-D1; ENSP00000344456-D1; ENSP00000360305-D1; ENSBTAP00000023373-D1; ENSBTAP00000001988-D1; ENSBTAP00000…
cellular_component	nucleoid	3	ENSBTAP00000015172-D1; ENSBTAP00000049262-D1; ENSP00000360671-D2;
cellular_component	organelle	401	ENSBTAP00000050318-D1; ENSBTAP00000008132-D2; ENSBTAP00000031119-D3; ENSP00000343690-D1; ENSBTAP00000001034-D1; ENSBTAP00000002508-D1; ENSBTAP00000004751-D1; ENSBTAP00000010022-D1; ENSBTAP00000012804-D1; ENSBTAP00000013169-D1; ENSBTAP00000017497-D1; ENSBTAP00000018777-D1; ENSBTAP00000026372-D1; ENSBTAP00000027893-D1; ENSBTAP00000036650-D1; ENSBTAP00000042274-D1; ENSBTAP00000044443-D1; ENSP0000021…
cellular_component	organelle part	279	ENSBTAP00000050318-D1; ENSBTAP00000008132-D2; ENSBTAP00000031119-D3; ENSP00000343690-D1; ENSBTAP00000023407-D1; ENSBTAP00000026372-D1; ENSBTAP00000027212-D2; ENSBTAP00000039205-D2; ENSP00000223369-D1; ENSP00000237449-D1; ENSP00000405382-D2; ENSBTAP00000031853-D1; ENSBTAP00000013663-D3; ENSBTAP00000053650-D1; ENSBTAP00000020266-D2; ENSBTAP00000048183-D2; ENSBTAP00000049230-D5; ENSBTAP00000052626-D…
cellular_component	synapse	9	ENSP00000293190-D1; ENSP00000351969-D1; ENSBTAP00000017497-D1; ENSBTAP00000026372-D1; ENSP00000344456-D1; ENSBTAP00000009822-D1; ENSP00000306330-D6; ENSBTAP00000038110-D2; ENSBTAP00000050318-D1;
cellular_component	synapse part	6	ENSP00000293190-D1; ENSP00000351969-D1; ENSBTAP00000017497-D1; ENSBTAP00000026372-D1; ENSBTAP00000009822-D1; ENSP00000306330-D6;
molecular_function	antioxidant activity	10	ENSBTAP00000018580-D1; ENSP00000337127-D1; ENSBTAP00000004751-D1; ENSBTAP00000006383-D1; ENSBTAP00000016986-D1; ENSBTAP00000027339-D1; ENSBTAP00000029147-D1; ENSBTAP00000027941-D1; ENSBTAP00000010119-D1; ENSBTAP00000026345-D1;
molecular_function	binding	471	ENSBTAP00000044462-D1; ENSP00000212355-D1; ENSP00000349588-D1; ENSP00000357687-D1; ENSBTAP00000009923-D1; ENSBTAP00000027941-D1; ENSBTAP00000052217-D9; ENSBTAP00000053200-D1; ENSP00000262428-D1; ENSP00000307863-D1; ENSP00000341625-D1; ENSP00000347005-D1; ENSP00000363624-D1; ENSP00000376765-D1; ENSP00000402852-D1; ENSP00000344456-D1; ENSP00000324173-D1; ENSP00000389351-D1; ENSBTAP00000009158-D3; E…
molecular_function	catalytic activity	276	ENSP00000343873-D1; ENSBTAP00000021325-D1; ENSBTAP00000008447-D1; ENSBTAP00000016073-D1; ENSBTAP00000017710-D1; ENSP00000234396-D1; ENSP00000282050-D3; ENSBTAP00000025007-D1; ENSBTAP00000036650-D1; ENSP00000259470-D2; ENSP00000334052-D1; ENSP00000389702-D1; ENSBTAP00000008907-D1; ENSBTAP00000004635-D1; ENSP00000354850-D1; ENSBTAP00000016137-D1; ENSBTAP00000007860-D1; ENSP00000273951-D1; ENSP00000…
molecular_function	channel regulator activity	2	ENSBTAP00000012583-D1; ENSBTAP00000008508-D1;
molecular_function	electron carrier activity	12	ENSP00000405382-D2; ENSBTAP00000002508-D1; ENSBTAP00000012599-D1; ENSBTAP00000016013-D1; ENSBTAP00000029147-D1; ENSBTAP00000041860-D1; ENSBTAP00000051774-D3; ENSP00000300289-D1; ENSP00000317159-D1; ENSP00000327801-D1; ENSP00000368727-D1; ENSP00000392709-D1;
molecular_function	enzyme regulator activity	48	ENSBTAP00000006992-D1; ENSP00000273980-D1; ENSP00000309794-D1; ENSP00000346032-D2; ENSBTAP00000004332-D1; ENSP00000346839-D1; ENSP00000377107-D1; ENSP00000265717-D2; ENSBTAP00000021256-D2; ENSBTAP00000012583-D1; ENSBTAP00000009418-D1; ENSBTAP00000015883-D1; ENSBTAP00000023309-D1; ENSP00000265023-D1; ENSP00000273784-D1; ENSP00000376795-D3; ENSP00000248444-D1; ENSP00000324173-D1; ENSBTAP00000004927…
molecular_function	molecular transducer activity	21	ENSP00000302777-D1; ENSBTAP00000021507-D1; ENSBTAP00000050695-D1; ENSBTAP00000005600-D1; ENSBTAP00000008508-D1; ENSBTAP00000010351-D1; ENSBTAP00000017303-D3; ENSBTAP00000031119-D3; ENSP00000344456-D1; ENSP00000358045-D1; ENSP00000410452-D1; ENSP00000242338-D1; ENSBTAP00000001038-D1; ENSBTAP00000004419-D5; ENSP00000212355-D1; ENSBTAP00000009406-D1; ENSBTAP00000006988-D1; ENSP00000377107-D1; ENSBTA…
molecular_function	nucleic acid binding transcription factor activity	4	ENSP00000344456-D1; ENSBTAP00000010351-D1; ENSBTAP00000028162-D2; ENSP00000288400-D1;
molecular_function	protein binding transcription factor activity	10	ENSP00000346762-D1; ENSP00000370745-D1; ENSBTAP00000031119-D3; ENSBTAP00000003559-D2; ENSBTAP00000040632-D1; ENSP00000344456-D1; ENSP00000360305-D1; ENSP00000376176-D6; ENSP00000380033-D1; ENSP00000219599-D2;
molecular_function	receptor activity	16	ENSP00000302777-D1; ENSP00000306654-D1; ENSP00000367697-D1; ENSP00000242338-D1; ENSBTAP00000001038-D1; ENSBTAP00000004419-D5; ENSP00000212355-D1; ENSBTAP00000009406-D1; ENSBTAP00000005975-D1; ENSBTAP00000006988-D1; ENSP00000377107-D1; ENSBTAP00000004892-D1; ENSP00000262776-D1; ENSP00000350265-D1; ENSP00000376060-D1; ENSP00000293190-D1;
molecular_function	structural molecule activity	55	ENSBTAP00000003962-D1; ENSBTAP00000005143-D1; ENSBTAP00000020266-D2; ENSBTAP00000037200-D1; ENSBTAP00000048183-D2; ENSBTAP00000049230-D5; ENSBTAP00000050864-D1; ENSBTAP00000052626-D8; ENSP00000339095-D1; ENSP00000346001-D2; ENSP00000375632-D1; ENSP00000389351-D1; ENSBTAP00000014306-D5; ENSBTAP00000015248-D2; ENSBTAP00000053653-D7; ENSP00000284770-D1; ENSP00000312435-D1; ENSP00000350667-D3; ENSP00…
molecular_function	translation regulator activity	3	ENSP00000375632-D1; ENSBTAP00000049383-D1; ENSP00000313007-D1;
molecular_function	transporter activity	48	ENSBTAP00000008447-D1; ENSBTAP00000016073-D1; ENSBTAP00000017710-D1; ENSP00000234396-D1; ENSP00000282050-D3; ENSBTAP00000050020-D1; ENSP00000273951-D1; ENSP00000376060-D1; ENSP00000382770-D1; ENSBTAP00000017995-D1; ENSBTAP00000019704-D1; ENSP00000293190-D1; ENSBTAP00000040681-D1; ENSBTAP00000002023-D1; ENSBTAP00000044243-D6; ENSBTAP00000049262-D1; ENSBTAP00000026345-D1; ENSBTAP00000048807-D1; ENS…
