# Supplementary material for: Comparative Proteomics Study of Yak Milk from Standard and Naturally Extended Lactation Using iTRAQ Technique
Source: Animals (Basel). 2022 Feb 7;12(3):391. doi: 10.3390/ani12030391 (PMC8833776; doi:10.3390/ani12030391)
Supplement: Supplementary file 1 [file animals-12-00391-s001.zip › Supplemental material 3-COG categories.xls]

Code	Functional-Categories	Protein-Number	Proteins
A	RNA processing and modification	2	ENSP00000259239-D1,COG2136	ENSP00000347005-D1,COG5200
B	Chromatin structure and dynamics	4	ENSBTAP00000048576-D8,COG5262	ENSBTAP00000013453-D5,COG2036	ENSBTAP00000051709-D12,COG2036	ENSP00000352252-D18,COG2036
C	Energy production and conversion	46	ENSP00000317159-D1,COG2857	ENSBTAP00000033696-D1,COG1249	ENSBTAP00000016013-D1,COG1143	ENSP00000392709-D1,COG1034	ENSP00000379769-D1,COG1048	ENSP00000395337-D3,COG0039	ENSP00000387123-D1,COG1012	ENSP00000343873-D1,COG3288	ENSP00000343873-D1,COG1282	ENSP00000386040-D1,COG0074	ENSP00000386040-D1,COG0045	ENSP00000386040-D1,COG0372	ENSP00000249750-D1,COG1012	ENSP00000300289-D1,COG0526	ENSBTAP00000041906-D1,COG0039	ENSP00000368727-D1,COG1529	ENSP00000405382-D2,COG3474	ENSP00000414662-D1,COG0567	ENSP00000350989-D1,COG0526	ENSBTAP00000012886-D1,COG0578	ENSBTAP00000041860-D1,COG0526	ENSP00000234396-D1,COG1156	ENSP00000342564-D1,COG1012	ENSBTAP00000017710-D1,COG0055	ENSBTAP00000033996-D1,COG1012	ENSBTAP00000025691-D1,COG0039	ENSBTAP00000027348-D1,COG0538	ENSP00000299518-D1,COG0473	ENSP00000299518-D1,COG0538	ENSBTAP00000010311-D1,COG0221	ENSP00000264932-D1,COG1053	ENSP00000327801-D1,COG0526	ENSBTAP00000005730-D1,COG0372	ENSBTAP00000009715-D1,COG0604	ENSP00000341625-D1,COG5274	ENSP00000262455-D1,COG0526	ENSBTAP00000052439-D3,COG1071	ENSP00000306397-D1,COG0723	ENSP00000331897-D1,COG0538	ENSP00000331897-D1,COG0473	ENSBTAP00000047729-D1,COG0039	ENSBTAP00000007982-D1,COG0074	ENSP00000282050-D3,COG0056	ENSBTAP00000002508-D1,COG0526	ENSBTAP00000029026-D1,COG1894	ENSBTAP00000010661-D1,COG1012
D	Cell cycle control, cell division, chromosome partitioning	12	ENSBTAP00000012583-D1,COG5261	ENSP00000381992-D1,COG5019	ENSBTAP00000020395-D1,COG5126	ENSP00000268182-D1,COG5261	ENSP00000372689-D1,COG5537	ENSBTAP00000049867-D3,COG5126	ENSP00000366035-D1,COG5126	ENSBTAP00000002055-D4,COG5126	ENSBTAP00000014306-D5,COG5126	ENSBTAP00000003376-D1,COG5019	ENSBTAP00000015248-D2,COG5126	ENSBTAP00000015248-D3,COG5126
E	Amino acid transport and metabolism	20	ENSP00000390428-D2,COG3869	ENSP00000284031-D1,COG1834	ENSBTAP00000004079-D1,COG3869	ENSBTAP00000009440-D1,COG1448	ENSBTAP00000015873-D1,COG1448	ENSBTAP00000006978-D1,COG0421	ENSBTAP00000007860-D1,COG0260	ENSBTAP00000015199-D1,COG0308	ENSP00000219599-D2,COG2423	ENSP00000299518-D1,COG0473	ENSBTAP00000009923-D1,COG0334	ENSBTAP00000008907-D1,COG0111	ENSBTAP00000017392-D1,COG0560	ENSBTAP00000031070-D1,COG0624	ENSP00000331897-D1,COG0473	ENSBTAP00000024319-D1,COG0814	ENSP00000181383-D1,COG2866	ENSP00000350583-D1,COG1506	ENSBTAP00000039004-D1,COG2939	ENSBTAP00000018026-D1,COG0308
F	Nucleotide transport and metabolism	9	ENSBTAP00000005625-D2,COG0044	ENSP00000355493-D1,COG0104	ENSBTAP00000052701-D2,COG0005	ENSP00000216605-D1,COG2759	ENSP00000368727-D1,COG4631	ENSP00000368727-D1,COG4630	ENSBTAP00000015059-D1,COG0737	ENSP00000376894-D1,COG0105	ENSP00000343690-D1,COG0044
G	Carbohydrate transport and metabolism	31	ENSBTAP00000021325-D1,COG1501	ENSBTAP00000028111-D1,COG2017	ENSP00000398026-D1,COG3525	ENSBTAP00000037577-D6,COG0057	ENSP00000345771-D1,COG0205	ENSBTAP00000005311-D1,COG0483	ENSBTAP00000017416-D1,COG3588	ENSP00000378669-D1,COG3588	ENSBTAP00000004892-D1,COG0021	ENSBTAP00000004892-D1,COG3959	ENSBTAP00000004892-D1,COG3958	ENSBTAP00000007189-D1,COG0702	ENSP00000216962-D1,COG0058	ENSP00000270776-D1,COG0362	ENSP00000264029-D1,COG1626	ENSP00000403265-D1,COG0469	ENSBTAP00000007454-D1,COG4409	ENSP00000362413-D2,COG0126	ENSBTAP00000017839-D1,COG0148	ENSBTAP00000040572-D1,COG3669	ENSP00000252603-D1,COG0363	ENSBTAP00000009212-D1,COG3664	ENSBTAP00000013650-D1,COG0176	ENSP00000359991-D1,COG0588	ENSP00000348381-D1,COG0235	ENSBTAP00000015277-D1,COG0058	ENSBTAP00000046068-D1,COG0451	ENSP00000384038-D1,COG0205	ENSP00000370739-D1,COG0148	ENSP00000389702-D1,COG5026	ENSP00000229270-D1,COG0149
H	Coenzyme transport and metabolism	8	ENSBTAP00000010322-D1,COG1240	ENSP00000216484-D1,COG0156	ENSBTAP00000022299-D1,COG0476	ENSP00000358814-D1,COG0499	ENSP00000217426-D1,COG0499	ENSBTAP00000008907-D1,COG0111	ENSBTAP00000024203-D1,COG2240	ENSBTAP00000023552-D1,COG1120
I	Lipid transport and metabolism	7	ENSP00000253382-D1,COG0365	ENSBTAP00000005072-D1,COG1024	ENSP00000285093-D1,COG0183	ENSP00000341625-D1,COG5274	ENSBTAP00000019311-D1,COG1028	ENSBTAP00000053200-D1,COG1250	ENSBTAP00000053200-D1,COG1024
J	Translation, ribosomal structure and biogenesis	35	ENSP00000259239-D1,COG2136	ENSBTAP00000038763-D5,COG0080	ENSBTAP00000048183-D2,COG0244	ENSBTAP00000025659-D2,COG0017	ENSP00000346001-D2,COG0087	ENSBTAP00000052626-D8,COG1911	ENSP00000375632-D1,COG0522	ENSBTAP00000049230-D5,COG0200	ENSP00000380033-D1,COG0513	ENSBTAP00000000144-D4,COG0513	ENSP00000412582-D1,COG0513	ENSP00000358939-D1,COG0172	ENSBTAP00000048042-D2,COG2058	ENSBTAP00000002616-D1,COG0231	ENSP00000348580-D13,COG4830	ENSBTAP00000041364-D1,COG3276	ENSBTAP00000041364-D1,COG0050	ENSP00000339053-D13,COG5256	ENSBTAP00000050864-D1,COG1471	ENSBTAP00000028046-D1,COG0513	ENSP00000230771-D1,COG0124	ENSBTAP00000021327-D1,COG0513	ENSBTAP00000046883-D1,COG0180	ENSBTAP00000046883-D1,COG0162	ENSBTAP00000005581-D1,COG0480	ENSBTAP00000003962-D1,COG0092	ENSBTAP00000005143-D1,COG0184	ENSBTAP00000037200-D1,COG0090	ENSP00000389351-D1,COG0052	ENSP00000370745-D1,COG0513	ENSBTAP00000020719-D2,COG5045	ENSBTAP00000041701-D3,COG2092	ENSBTAP00000015828-D1,COG5045	ENSP00000262414-D1,COG0480	ENSBTAP00000020266-D2,COG0197
K	Transcription	22	ENSP00000354850-D1,COG0454	ENSP00000402852-D1,COG1958	ENSBTAP00000014143-D1,COG0515	ENSP00000333602-D1,COG0553	ENSP00000380033-D1,COG0513	ENSBTAP00000000144-D4,COG0513	ENSBTAP00000006988-D1,COG0515	ENSP00000412582-D1,COG0513	ENSBTAP00000010856-D1,COG1958	yakG032579,COG1958	ENSBTAP00000031853-D1,COG1224	ENSBTAP00000050695-D1,COG0515	ENSBTAP00000021507-D1,COG0515	ENSP00000403817-D1,COG1308	ENSBTAP00000028046-D1,COG0513	ENSP00000273980-D1,COG0515	ENSBTAP00000021327-D1,COG0513	ENSBTAP00000034848-D1,COG0553	ENSP00000189978-D1,COG0515	ENSBTAP00000015530-D1,COG0515	ENSP00000370745-D1,COG0513	ENSBTAP00000001038-D1,COG0515
L	Replication, recombination and repair	20	ENSBTAP00000051888-D1,COG0249	ENSBTAP00000014143-D1,COG0515	ENSP00000333602-D1,COG0553	ENSP00000380033-D1,COG0513	ENSBTAP00000000144-D4,COG0513	ENSBTAP00000006988-D1,COG0515	ENSP00000412582-D1,COG0513	ENSBTAP00000050695-D1,COG0515	ENSBTAP00000012812-D1,COG1599	ENSBTAP00000021507-D1,COG0515	ENSBTAP00000028046-D1,COG0513	ENSP00000273980-D1,COG0515	ENSP00000346762-D1,COG1525	ENSBTAP00000021327-D1,COG0513	ENSBTAP00000034848-D1,COG0553	ENSBTAP00000003559-D2,COG0708	ENSP00000189978-D1,COG0515	ENSBTAP00000015530-D1,COG0515	ENSP00000370745-D1,COG0513	ENSBTAP00000001038-D1,COG0515
M	Cell wall/membrane/envelope biogenesis	6	ENSBTAP00000007189-D1,COG0702	ENSP00000416330-D1,COG2335	ENSBTAP00000019765-D1,COG5520	ENSBTAP00000019311-D1,COG3967	ENSBTAP00000046068-D1,COG0451	ENSBTAP00000046068-D1,COG1087
N	Cell motility	2	ENSP00000377191-D1,COG0840	ENSP00000258341-D1,COG0840
O	Posttranslational modification, protein turnover, chaperones	87	ENSBTAP00000017497-D1,COG0443	ENSBTAP00000005713-D1,COG4826	ENSP00000368186-D4,COG0326	ENSP00000313581-D11,COG5640	yakA14331,COG0459	ENSP00000376795-D3,COG4826	ENSBTAP00000025927-D1,COG0459	ENSP00000242209-D3,COG0545	ENSBTAP00000026786-D1,COG0326	ENSBTAP00000018574-D1,COG4826	ENSBTAP00000027793-D1,COG4826	ENSP00000300026-D1,COG0652	ENSBTAP00000053003-D4,COG5272	ENSP00000371310-D1,COG5077	ENSP00000371310-D1,COG5533	ENSBTAP00000004927-D1,COG4826	ENSBTAP00000001034-D1,COG0326	ENSBTAP00000016440-D1,COG4826	ENSBTAP00000016712-D1,COG0234	ENSBTAP00000016708-D1,COG0459	ENSP00000395463-D14,COG0652	ENSP00000300289-D1,COG0526	ENSP00000300289-D1,COG3118	ENSBTAP00000028780-D1,COG5540	ENSBTAP00000030993-D1,COG0465	ENSP00000271308-D1,COG0638	ENSP00000350989-D1,COG0526	ENSBTAP00000013636-D1,COG0443	ENSBTAP00000041860-D1,COG0526	ENSBTAP00000041860-D1,COG3118	ENSBTAP00000017155-D1,COG0443	ENSBTAP00000004419-D5,COG0545	ENSBTAP00000003662-D1,COG0459	ENSBTAP00000016093-D1,COG5044	ENSBTAP00000019203-D1,COG0638	ENSP00000259470-D2,COG4870	ENSBTAP00000006760-D3,COG0638	ENSP00000264954-D1,COG0576	ENSP00000261479-D1,COG0638	ENSBTAP00000016545-D1,COG5640	ENSP00000157812-D1,COG1222	ENSP00000409815-D2,COG0638	ENSP00000334052-D1,COG5206	ENSBTAP00000006992-D1,COG5044	ENSBTAP00000015172-D1,COG0443	ENSBTAP00000017198-D1,COG5077	ENSBTAP00000017198-D1,COG5533
P	Inorganic ion transport and metabolism	14	ENSBTAP00000019704-D1,COG0474	ENSP00000337127-D1,COG0605	ENSBTAP00000005311-D1,COG1218	ENSBTAP00000018580-D1,COG2032	ENSP00000363624-D1,COG1324	ENSBTAP00000015719-D1,COG0003	ENSBTAP00000013169-D1,COG0474	ENSP00000382770-D1,COG1226	ENSBTAP00000027941-D1,COG0753	ENSBTAP00000023552-D1,COG1120	ENSBTAP00000023552-D1,COG1122	ENSBTAP00000011783-D1,COG1785	ENSBTAP00000040894-D1,COG2897	ENSBTAP00000002023-D1,COG1283
Q	Secondary metabolites biosynthesis, transport and catabolism	7	ENSBTAP00000014308-D1,COG0412	ENSP00000304592-D1,COG3321	ENSBTAP00000001383-D1,COG3733	ENSBTAP00000009715-D1,COG3321	ENSBTAP00000035516-D1,COG1335	ENSBTAP00000016137-D1,COG2132	ENSBTAP00000019311-D1,COG1028
R	General function prediction only	100	ENSBTAP00000024782-D1,COG0596	ENSP00000396762-D1,COG2351	ENSBTAP00000010322-D1,COG2304	ENSP00000354850-D1,COG0454	ENSBTAP00000006167-D1,COG2373	ENSBTAP00000023671-D1,COG1100	ENSBTAP00000031119-D3,COG1100	ENSBTAP00000003206-D1,COG1100	ENSBTAP00000022514-D1,COG0724	ENSP00000392709-D1,COG3383	ENSBTAP00000049853-D1,COG2319	ENSBTAP00000014143-D1,COG0515	ENSP00000352162-D4,COG0724	ENSBTAP00000035638-D1,COG1100	ENSP00000323929-D2,COG2373	ENSBTAP00000020696-D1,COG2373	ENSP00000330714-D7,COG1100	ENSBTAP00000041289-D1,COG0699	ENSBTAP00000018701-D1,COG2304	ENSBTAP00000018777-D1,COG1100	ENSBTAP00000018777-D1,COG2229	ENSP00000381167-D1,COG5271	ENSBTAP00000044443-D1,COG1100	ENSBTAP00000021529-D4,COG0724	ENSBTAP00000021529-D4,COG5271	ENSP00000359645-D1,COG0724	ENSP00000304769-D1,COG5048	ENSP00000376176-D6,COG1100	ENSP00000361140-D1,COG0656	ENSP00000350265-D1,COG1524	ENSBTAP00000006988-D1,COG0515	ENSP00000265062-D1,COG1100	ENSP00000351969-D1,COG0699	ENSP00000309794-D1,COG5210	ENSP00000273283-D1,COG2304	ENSBTAP00000020395-D1,COG5126	ENSBTAP00000002174-D3,COG0699	ENSBTAP00000004431-D1,COG0627	ENSBTAP00000028757-D13,COG0724	ENSBTAP00000050695-D1,COG0515	ENSBTAP00000005600-D1,COG1100	ENSBTAP00000027147-D1,COG2319	ENSBTAP00000021507-D1,COG0515	ENSP00000000233-D6,COG1100	ENSP00000000233-D6,COG2229	ENSP00000349588-D1,COG0666	ENSP00000345689-D1,COG1100
S	Function unknown	12	ENSBTAP00000003618-D1,COG4886	ENSP00000377191-D1,COG1511	ENSP00000377191-D1,COG4372	ENSBTAP00000053653-D7,COG1511	ENSP00000347041-D1,COG4886	ENSBTAP00000016277-D1,COG1836	ENSP00000266718-D1,COG4886	ENSP00000411768-D1,COG4886	ENSP00000211238-D2,COG2340	ENSP00000394419-D1,COG0062	ENSBTAP00000044462-D1,COG4886	ENSBTAP00000039209-D1,COG4886
T	Signal transduction mechanisms	26	ENSBTAP00000012583-D1,COG5261	ENSBTAP00000014143-D1,COG0515	ENSBTAP00000012182-D2,COG0639	ENSBTAP00000006988-D1,COG0515	ENSP00000377191-D1,COG0840	ENSBTAP00000020395-D1,COG5126	ENSBTAP00000050695-D1,COG0515	ENSBTAP00000021507-D1,COG0515	ENSP00000268182-D1,COG5261	ENSBTAP00000026003-D1,COG0631	ENSP00000273980-D1,COG0515	ENSP00000258341-D1,COG0840	ENSP00000306330-D6,COG5040	ENSBTAP00000027314-D1,COG0394	ENSBTAP00000049867-D3,COG5126	ENSBTAP00000032779-D3,COG5040	ENSP00000265717-D2,COG0664	ENSP00000189978-D1,COG0515	ENSP00000366035-D1,COG5126	ENSBTAP00000015530-D1,COG0515	ENSBTAP00000002055-D4,COG5126	ENSBTAP00000014306-D5,COG5126	ENSBTAP00000048313-D1,COG5432	ENSBTAP00000001038-D1,COG0515	ENSBTAP00000015248-D2,COG5126	ENSBTAP00000015248-D3,COG5126
U	Intracellular trafficking, secretion, and vesicular transport	12	ENSP00000336712-D1,COG5215	ENSBTAP00000008650-D1,COG5215	ENSBTAP00000003193-D1,COG5308	ENSP00000314414-D1,COG5096	ENSBTAP00000027212-D2,COG5030	ENSP00000334373-D2,COG5064	ENSBTAP00000039205-D2,COG5391	ENSBTAP00000004831-D1,COG5047	ENSBTAP00000019577-D1,COG0740	ENSBTAP00000009418-D1,COG5347	ENSP00000385257-D1,COG5101	ENSP00000223369-D1,COG5143
V	Defense mechanisms	3	ENSBTAP00000023552-D1,COG1131	ENSBTAP00000023552-D1,COG1136	ENSBTAP00000023552-D1,COG0842
Y	Nuclear structure	1	ENSP00000385257-D1,COG5101
Z	Cytoskeleton	42	ENSBTAP00000013737-D1,COG5022	ENSBTAP00000042130-D1,COG5245	ENSP00000352834-D1,COG5022	ENSP00000381992-D1,COG5019	ENSP00000381167-D1,COG5245	ENSBTAP00000014951-D1,COG5022	ENSP00000357076-D1,COG5199	ENSP00000341289-D9,COG5023	ENSBTAP00000014883-D1,COG5199	ENSBTAP00000053653-D7,COG5022	ENSBTAP00000020395-D1,COG5126	ENSBTAP00000020395-D1,COG5022	ENSP00000224784-D2,COG5277	ENSP00000237449-D1,COG5245	ENSP00000349259-D1,COG5069	ENSP00000327145-D1,COG5069	ENSP00000379613-D3,COG5022	ENSP00000420213-D1,COG5069	ENSBTAP00000009158-D3,COG5023	ENSBTAP00000053355-D1,COG5022	ENSBTAP00000038110-D2,COG5277	ENSP00000302777-D1,COG5023	ENSP00000374490-D3,COG5245	ENSBTAP00000049867-D3,COG5069	ENSBTAP00000049867-D3,COG5126	ENSP00000358879-D1,COG5069	ENSBTAP00000041398-D1,COG5023	ENSP00000366035-D1,COG5069	ENSP00000366035-D1,COG5126	ENSP00000310861-D4,COG5022	ENSBTAP00000002055-D4,COG5126	ENSP00000353590-D1,COG5022	ENSP00000357076-D4,COG5199	ENSBTAP00000014306-D5,COG5126	ENSBTAP00000012872-D2,COG5277	ENSBTAP00000003376-D1,COG5019	ENSBTAP00000008132-D2,COG5277	ENSBTAP00000047883-D15,COG5023	ENSBTAP00000015248-D2,COG5126	ENSBTAP00000041770-D8,COG5023	ENSBTAP00000015828-D1,COG5069	ENSBTAP00000015248-D3,COG5126
[truncated: 53 more columns]
